# Supplementary material for: The Bluetongue Disabled Infectious Single Animal (DISA) Vaccine Platform Based on Deletion NS3/NS3a Protein Is Safe and Protective in Cattle and Enables DIVA
Source: Viruses. 2021 May 7;13(5):857. doi: 10.3390/v13050857 (PMC8151055; doi:10.3390/v13050857)
Supplement: Supplementary file 1 [file viruses-13-00857-s001.zip]

Archive with 1 entries (1 files):
- viruses-1184301-supplementary.pdf
